# Supplementary material for: Formation of Starch–Lipid Complexes during the Deep-Frying Process and Its Effects on Lipid Oxidation
Source: Foods. 2022 Oct 5;11(19):3083. doi: 10.3390/foods11193083 (PMC9562666; doi:10.3390/foods11193083)
Supplement: Supplementary file 1 [file foods-11-03083-s001.zip]

Archive with 1 entries (1 files):
- foods-1913653-supplementary.pdf
